# Supplementary material for: Mendelian Randomization Analysis Reveal the Role of Circulating Inflammatory Proteins in Mediating Functional Brain Networks and Peripheral Neuropathic Pain Effects
Source: Brain Behav. 2025 Aug 22;15(8):e70751. doi: 10.1002/brb3.70751 (PMC12373714; doi:10.1002/brb3.70751)
Supplement: Supplementary file 2 — Supplementary Tables: brb370751‐sup‐0001‐TableS1‐S3.xlsx Supporting Information [file BRB3-15-e70751-s001.xlsx]

## Sheet: Table S1
Table S1. Mendelian randomization Sensitivity analysis of fMRI to PHN and TN
Abbreviation: standard error (SE); Inverse variance weighted (IVW)
Exposure（location）	fMRI network	Outcome	Pleiotropy test			Heterogeneity test				MR-PRESSO
			Intercept	SE	P-value	IVW		MR-Egger		Global Test	P-value
						Cochran’s Q statistic	P-value	Rucker ’s Q statistic	P-value
node pheno12(Paracentral|Postcentral）	Motor	PHN	0.0178393	0.0426955	0.678955	30.8471	0.524787	30.6725	0.482797	32.7157	0.547
node pheno51(Paracentral）	Motor	PHN	-0.0529645	0.058994	0.378598	20.7007	0.656315	19.8946	0.648259	22.4416	0.694
edge pheno867(Precentral|Frontal|Supp_Motor_Area)&(Frontal)	(Attention|Salience|Motor)&(Central_executive|Salience)	PHN	0.0420186	0.0840437	0.62792	13.4827	0.262948	13.1539	0.215192	15.9448	0.329
edge pheno956(Precuneus|Angular|Cingulate)&(Frontal)	(Default_mode|Central_executive)&(Central_executive)	PHN	0.0931246	0.0655736	0.179099	10.8405	0.698521	8.82363	0.786129	12.1036	0.708
edge pheno965(Cuneus|Occipital)&(Frontal)	(Visual)&(Central_executive)	PHN	-0.0107804	0.123682	0.932983	3.09168	0.928473	3.08409	0.877116	3.71271	0.931
edge pheno303(RolandicOper|SupraMarginal|Insula)&(Insula|Cingulate)	(Salience|Motor)&(Salience|Default_mode)	TN	-0.00748513	0.0388443	0.853554	6.06519	0.532159	6.02788	0.420074	7.40201	0.613
edge pheno461(Postcentral|Precentral)&(Cerebellum)	(Motor|Attention)&(Subcortical-cerebellum)	TN	-0.0291851	0.0302734	0.357754	13.5295	0.260127	12.379	0.260489	15.9748	0.316
edge pheno705(Paracentral)&(Postcentral|Precentral)	(Motor)&(Motor|Attention)	TN	-0.00614754	0.0370455	0.872317	8.59562	0.475407	8.56614	0.380206	11.0117	0.477
edge pheno932(Precuneus|Cuneus|Cingulate)&(Precuneus|Parietal_Sup)	(Default_mode|Central_executive)&(Attention|Central_executive)	TN	-0.0190626	0.0266576	0.48426	14.0197	0.727808	13.5083	0.701548	16.0785	0.733
edge pheno1171(Insula|Cingulate)&(Frontal)	(Salience|Default_mode)&(Salience|Default_mode)	TN	0.0182202	0.0331652	0.590333	16.8444	0.464956	16.5325	0.416451	19.0489	0.476
edge pheno1309(Parietal)&(Temporal)	(Attention|Central_executive|Salience)&(Default_mode|Central_executive)	TN	-0.0230132	0.0296355	0.446087	20.207	0.570092	19.604	0.546453	21.7824	0.583

## Sheet: Table S2
Table S2. Mendelian randomization Sensitivity analysis of inflammatory proteins to PHN and TN
Abbreviation: standard error (SE); Inverse variance weighted (IVW)
Exposure	inflammatory proteins	Outcome	Pleiotropy test			Heterogeneity test
			Intercept	SE	P-value	IVW		MR-Egger
						Cochran’s Q statistic	P-value	Rucker ’s Q statistic	P-value
GCST90274759	ADA	PHN	0.0196	0.042	0.6491	10.5865	0.6454	10.3686	0.6454
GCST90274808	IL20RA	PHN	-0.0356	0.084	0.6815	4.9853	0.8922	4.8054	0.8509
GCST90274800	IL15RA	TN	0.0025	0.0238	0.9193	10.4889	0.487	10.4776	0.3996

## Sheet: Table S3
Table S3. Mendelian randomization Sensitivity analysis of fMRI to inflammatory proteins
Abbreviation: standard error (SE); Inverse variance weighted (IVW)
Exposure（location）	fMRI network	Outcome	inflammatory proteins	Pleiotropy test			Heterogeneity test
				Intercept	SE	P-value	IVW		MR-Egger
							Cochran’s Q statistic	P-value	Rucker ’s Q statistic	P-value
pheno12(Paracentral|Postcentral）	Motor	GCST90274808	IL20RA	-0.00448219	0.00788597	0.573875	15.542	0.993638	15.2189	0.992147
